# Supplementary material for: Sulfur Nanoparticle-Decorated Nickel Cobalt Sulfide Hetero-Nanostructures with Enhanced Energy Storage for High-Performance Supercapacitors
Source: Molecules. 2022 Nov 2;27(21):7458. doi: 10.3390/molecules27217458 (PMC9658846; doi:10.3390/molecules27217458)
Supplement: Supplementary file 1 [file molecules-27-07458-s001.zip]

Archive with 1 entries (1 files):
- molecules-1957396-supplementary.pdf
